# Supplementary material for: Validation of anthropometric-based weight prediction equations among Ugandan adults: A Cross-sectional study
Source: PLoS One. 2025 Dec 26;20(12):e0306416. doi: 10.1371/journal.pone.0306416 (PMC12742728; doi:10.1371/journal.pone.0306416)
Supplement: S2 Data — (XLSX) [file pone.0306416.s002.xlsx]

## Sheet: study data
ID	Age	Sex	Sex code	ABD C	MUAC	HIP C	Weight	Height	CALF C	SST	KNEE H	Rabito 2	Rabito 1	Rabito 3	Crandall	Chumlea	Lorenz	Kokong	Height in cm	Cattermole	Jung	PAWPER XL MAV (A)
1	42	F	2	101	29.5	89.9	60	1.905	34.8	16	48.2	74.76	74.9745	70.8164	101.695	59.09	74.267	90.5	190.5	68	65.1632	78
2	30	F	2	86	29	106	70	1.906	39.8	14	53	72.6306	72.7972	68.86	100.674	68.326	82.8922	90.6	190.6	66	69.666	78
3	24	F	2	75	24.5	91.3	55	1.714	32.8	8	45	55.0444	54.9091	51.7627	80.631	45.666	59.2462	71.4	171.4	48	54.334	59
4	27	M	1	85	29	102.5	68	1.786	34.8	13	58	65.486	65.6101	66.9766	79.008	74.674	76.6955	78.6	178.6	66	80.125	76
5	25	M	1	78.5	27.5	88.5	61	1.663	32	8	48.5	57.4101	57.3349	59.2052	68.784	56.465	58.7207	66.3	166.3	60	67.835	58
6	24	F	2	72.5	26.4	94.5	58	1.617	33.5	10	50.5	55.4676	55.4472	52.4128	79.478	54.002	57.1775	61.7	161.7	55.6	62.8974	61
7	28	F	2	71	22	82.5	46	1.535	29	6	46.5	46.5832	46.3226	43.486	65.59	38.895	43.3345	53.5	153.5	38	49.751	42
8	18	F	2	75.5	25	92.6	56	1.683	31.5	13	53	53.8563	53.8983	50.6951	80.032	53.465	59.2391	68.3	168.3	50	62.798	58
9	35	F	2	90	32	103	67	1.584	36	10	51.8	71.3306	71.415	67.9611	89.736	63.796	68.6335	58.4	158.4	78	74.3578	69
10	37	M	1	97	32	106	78	1.55	37.5	20	55.5	77.2568	77.6734	78.3819	78.73	82.2	73.3193	55	155	78	83.889	66
11	25	M	1	73.5	27.5	92.5	61	1.612	34	5	46.5	57.2191	57.0532	59.0641	66.591	54.995	53.3019	61.2	161.2	60	65.979	61
12	51	M	1	102	23.2	107.1	80	1.602	38.7	23	52	77.428	77.7463	77.4397	52.014	65.202	80.7973	60.2	160.2	42.8	56.5546	45
13	35	M	1	71	25	88	51	1.559	31.1	4	49.5	50.7892	50.5316	52.6975	56.087	50.938	46.3936	55.9	155.9	50	61.053	48
14	38	F	2	89	32	105.5	75	1.618	39	12	52.5	74.714	74.8736	71.1704	91.572	69.015	71.7765	61.8	161.8	78	74.537	71
15	27	F	2	82.5	28	107	71	1.723	34.5	10	54.2	63.1989	63.202	59.8424	88.642	60.059	75.1737	72.3	172.3	62	68.9402	69
16	37	F	2	84.5	27.2	99	61	1.495	33	17	46.7	61.9695	62.1863	58.5665	74.61	53.645	59.8948	49.5	149.5	58.8	59.7224	52
17	30	F	2	92.5	29	112	76	1.63	37.3	16	48	73.0105	73.2308	69.1679	85.77	61.601	78.8344	63	163	66	65.536	62
18	30	F	2	61.5	21.8	79	41	1.578	28.5	3	47.8	40.4653	40.1109	37.7484	67.482	37.995	39.0638	57.8	157.8	37.2	50.1356	43
19	21	F	2	125.5	38	130.5	112	1.595	43.5	20	53.5	104.129	104.651	99.4392	103.23	84.68	103.607	59.5	159.5	102	90.32	85
20	22	F	2	66	24	95	50	1.614	33.5	12	51.5	50.6438	50.647	47.6097	74.156	53.32	55.3614	61.4	161.4	46	58.911	52
21	23	F	2	71	22.3	89	51	1.904	30	12	54.1	48.0434	47.9949	44.904	86.161	49.471	63.7241	90.4	190.4	39.2	57.3284	63
22	22	F	2	85	26.4	100	58	1.56	34.5	16	44.5	63.8411	64.0086	60.2368	76.4	52.452	63.5278	56	156	55.6	58.2074	56
23	25	F	2	89	32	120.6	73	1.5	41.5	21	49	78.004	78.4737	74.2834	85.2	72.745	79.6176	50	150	78	73.375	62
24	26	M	1	76.5	25	93	59	1.738	31.5	6	55.5	54.4209	54.2242	56.0903	63.784	59.03	63.4173	73.8	173.8	50	67.917	60
25	28	M	1	78.5	27.5	86	71	1.784	37.5	5	56	64.6481	64.4822	66.0538	73.987	69.445	65.0049	78.4	178.4	60	74.363	65
26	22	M	1	69.5	25.5	92.5	55	1.75	34	4	51.5	53.9991	53.7605	55.8071	65.945	56.965	58.4468	75	175	52	66.035	63
27	27	M	1	71	24.3	81.5	50	1.715	29.5	5	51.5	48.347	48.1046	50.3021	60.492	50.849	53.211	71.5	171.5	47.2	62.3054	60
28	56	F	2	107.5	35	135.5	85	1.47	40.5	20	48.5	88.5755	89.05	84.5025	90.03	73.58	96.8706	47	147	90	75.187	75
29	20	F	2	64.5	23	81	39	1.547	28	9	48.5	42.0781	41.9485	39.3957	68.388	41.545	40.4544	54.7	154.7	42	54.583	48
30	49	F	2	105.5	36	116.5	86	1.455	39.5	35	49.5	86.6111	87.6171	82.7805	91.37	80.16	79.7286	45.5	145.5	94	79.06	75
31	22	M	1	73	25	91.5	57	1.756	31.5	5	55.5	52.4448	52.2191	54.2482	64.558	58.66	61.1625	75.6	175.6	50	68.493	63
32	24	M	1	72.5	26.5	84.5	50	1.717	29.5	4	54.5	50.2517	50.0221	52.3585	67.816	57.765	55.6846	71.7	171.7	56	71.039	60
33	34	F	2	114.5	38	140.5	101	1.561	49.5	35	52.5	105.814	106.872	101.121	101.394	97.43	107.014	56.1	156.1	102	87.765	91
34	34	F	2	60.4	20	90.2	37	1.55	34	7	49	46.2168	45.9706	42.9814	62.1	45.86	46.9347	55	155	30	46.786	42
35	45	M	1	96.3	32.1	110.4	90	1.68	40.2	16	53.2	80.4629	80.7525	81.4331	84.649	80.871	82.2991	68	168	78.4	80.8534	76
36	33	M	1	75.5	29	94	80	1.71	35	14	53.5	60.3855	60.5572	62.2258	75.74	70.02	61.3434	71	171	66	75.085	67
37	52	M	1	78.5	27.5	95.5	64	1.755	32.5	10	54.5	58.0681	58.0617	59.8278	72.74	64.655	66.9879	75.5	175.5	60	69.515	63
38	23	F	2	84.5	30.5	95.5	69	1.62	35.5	5	53.1	66.8461	66.7344	63.58	88.455	60.822	62.0351	62	162	72	73.8536	71
39	24	F	2	72.5	27	101	60	1.69	31.5	11	50.5	53.1241	53.1469	50.268	84.71	52.45	65.5702	69	169	58	64.167	58
40	30	M	1	85.9	39	98	66	1.62	33	20	52.5	68.4333	69.0119	70.9679	104.77	86.42	65.6722	62	162	106	99.669	92
41	39	F	2	70	24	83	45	1.59	29	6	47.5	46.9802	46.7654	44.1115	72.86	41.725	45.6567	59	159	46	53.346	50
42	29	F	2	116.5	37.5	133.5	109	1.55	45.5	25	48.5	101.439	102.136	96.9049	99.725	84.38	101.366	55	155	100	84.068	85
43	20	M	1	76.5	29	92.5	61	1.69	34.5	9	52.1	60.2921	60.2919	62.1294	74.88	66.056	60.3397	69	169	66	75.6578	67
44	22	M	1	70	26.8	86.5	46	1.584	31.5	9	45.5	51.6164	51.5705	53.7059	63.084	51.654	46.5214	58.4	158.4	57.2	63.7274	53
45	24	M	1	68.5	21.5	81.5	50	1.712	29.5	4	52.5	45.5893	45.2543	47.3738	51.151	46.795	51.0684	71.2	171.2	36	56.643	54
46	20	F	2	46.5	24	90.5	53	1.737	27.5	7	54.5	31.7381	31.5871	29.8757	80.798	46.31	50.2471	73.7	173.7	46	61.655	59
47	40	M	1	69.5	22.5	83.5	49	1.648	26.5	5	51.5	42.6867	42.4004	44.7404	51.689	44.795	48.7952	64.8	164.8	40	55.919	47
48	29	F	2	74	28	93	65	1.741	33.5	10	53	57.0838	57.0968	54.1237	89.614	57.745	61.4367	74.1	174.1	62	67.683	71
49	34	F	2	108	45.7	118	105	1.561	41	30	53.1	94.6604	95.7117	91.5503	117.949	92.703	86.0913	56.1	156.1	132.8	104.554	110
50	32	M	1	68.5	25	90.5	62	1.68	31	6	55.5	49.2461	49.0596	51.2573	61.29	58.54	52.6753	68	168	50	67.053	58
51	27	M	1	79	26.5	84	55	1.74	32.5	7	51.5	57.8696	57.7386	59.5151	68.805	58.335	61.9719	74	174	56	67.823	60
52	25	F	2	88.5	30.5	105	75	1.63	37.5	21	51.5	71.7365	72.1656	68.1756	88.995	68.37	71.6824	63	163	72	72.266	73
53	39	M	1	86	29	101	75	1.66	36.5	22	52.5	68.2878	68.719	69.6197	73.59	73.29	69.3281	66	166	66	73.293	66
54	38	M	1	100	35	108.9	96	1.7	43.4	20	55.8	88.1574	88.6482	89.0352	95.05	93.52	85.8163	70	170	90	91.5474	78
55	30	M	1	108.5	36	115.2	94	1.701	45	22	55	95.5429	96.115	96.077	98.383	96.63	95.0184	70.1	170.1	94	94.465	91
56	26	F	2	86	29.3	91.5	69	1.55	32.5	17	45.5	63.168	63.4284	59.9428	82.095	54.024	56.3415	55	155	67.2	64.6378	65
57	35	M	1	73.3	26.5	88	60	1.654	33.3	6	49.5	55.7042	55.5489	57.5113	65.107	56.429	53.9024	65.4	165.4	56	64.815	58
58	19	F	2	75	21.3	99	47	1.659	30.5	6	50.5	50.479	50.2003	47.0559	70.781	43.594	63.4543	65.9	165.9	35.2	52.7708	47
59	33	M	1	94.8	31.5	102.5	77	1.55	37.2	19	54.9	75.3795	75.7536	76.5625	77.085	79.975	70.2203	55	155	76	82.6542	66
60	36	F	2	113	35	118	92	1.577	37.5	30	51.5	87.7328	88.5326	83.6615	95.808	76.38	88.3648	57.7	157.7	90	80.325	80
61	29	F	2	86	31	108	60	1.469	35.5	18	50.5	67.9334	68.2714	64.6574	81.376	64.25	66.8526	46.9	146.9	74	71.966	65
62	23	F	2	81.5	31	96.5	72	1.637	35.5	17	51.5	65.3927	65.7031	62.2891	90.448	64.72	62.5851	63.7	163.7	74	73.59	73
63	51	M	1	71.5	28.7	96.5	62	1.663	34	5	54.5	56.6669	56.5304	58.7026	72.732	66.351	56.3617	66.3	166.3	64.8	72.6686	66
64	31	F	2	94	25.1	100	66	1.52	34.5	9	49.5	68.2975	68.1862	64.2248	71.445	52.728	64.8316	52	152	50.4	58.3896	47
65	23	M	1	75.5	27	86	60	1.64	30.5	7	52.5	53.5019	53.3829	55.4705	66.15	58.4	54.0049	64	164	58	70.581	62
66	28	M	1	73.5	27	89.5	60	1.682	33.5	9	54.5	56.3207	56.2783	58.1536	67.956	64.4	56.3284	68.2	168.2	58	71.717	59
67	28	M	1	79	27.5	87.5	56	1.57	32	7	58.5	57.6924	57.5826	59.4683	64.785	67.695	53.138	57	157	60	76.683	58
68	71	M	1	100	34	102	76	1.59	36.5	15	52.2	78.5962	78.8815	79.8674	87.03	79.002	76.5077	59	159	86	80.9466	78
69	67	M	1	84.5	27.3	94	70	1.61	37.5	21	50.5	67.9395	68.3032	69.0964	65.847	68.639	62.4049	61	161	59.2	63.1414	61
70	24	F	2	69.5	23	79.5	40	1.531	26	13	48.5	42.2691	42.2641	39.5368	67.524	40.605	40.1769	53.1	153.1	42	54.051	48
71	26	M	1	80.5	31.4	102.5	75	1.72	40	11	55.5	70.9424	71.0687	72.4654	84.066	80.282	69.2007	72	172	75.6	83.9682	80
72	37	F	2	82.5	29.2	103.5	64	1.629	35.5	16	51	65.0919	65.327	61.7787	86.146	62.121	68.4379	62.9	162.9	66.8	67.5062	62
73	23	F	2	59.5	23.5	84	44	1.619	28.5	5	48.5	40.1535	39.9074	37.6748	73.351	41.07	44.2556	61.9	161.9	44	55.242	52
74	21	F	2	80	30	102.5	66	1.605	37	10	49.5	66.039	66.095	62.7915	86.57	61.105	65.8166	60.5	160.5	70	70.088	71
75	25	M	1	71.5	26.5	88.5	56	1.69	31.5	6	51.5	52.3191	52.1627	54.3226	66.655	56.985	54.8467	69	169	56	68.111	59
76	31	F	2	71.5	26	86.5	50	1.579	33.2	9	45.5	54.3159	54.2535	51.2826	76.566	48.479	48.6244	57.9	157.9	54	56.99	50
77	19	F	2	67	25.7	100.5	55	1.555	32.5	10	46.5	50.7098	50.6795	47.8698	74.625	48.566	57.8931	55.5	155.5	52.8	58.7772	56
78	24	F	2	84	24	96.5	56	1.606	32.5	6	49.5	59.4906	59.2632	55.8379	73.724	47.91	62.1412	60.6	160.6	46	56.993	52
79	36	M	1	90.5	27	103	65	1.567	31	14	46.5	62.6289	62.7272	63.9877	63.011	54.52	68.0613	56.7	156.7	58	63.141	58
80	20	F	2	77.5	27.5	97.4	61	1.617	35.5	13	47.5	61.4515	61.5542	58.1682	81.843	56.21	61.2269	61.7	161.7	60	63.279	61
81	29	F	2	82.5	29	101.5	63	1.552	34.5	19	48.5	63.6797	64.0101	60.4184	81.558	59.68	63.6451	55.2	155.2	66	66.082	56
82	23	M	1	72.5	27	92.5	59	1.791	35	7	56.5	57.7301	57.6243	59.495	72.643	67.45	63.2632	79.1	179.1	58	74.293	65
83	21	M	1	74.5	28.7	87.5	63	1.659	36.5	6	46.5	61.6507	61.5489	63.3945	72.56	59.891	54.9486	65.9	165.9	64.8	69.5646	66
84	40	M	1	75.5	28.5	96.5	61	1.625	34.5	9	46.5	59.4871	59.4772	61.3152	70.44	58.695	57.2204	62.5	162.5	64	66.327	62
85	24	M	1	83.2	29	95.5	60	1.64	35.5	10	51.5	65.3909	65.4172	66.9009	72.73	66.71	63.7734	64	164	66	74.525	62
86	51	M	1	83.6	33.1	95.2	75	1.55	34	15	50.1	65.614	65.8973	67.6048	82.349	72.559	58.5667	55	155	82.4	79.6206	66
87	60	F	2	106.5	33.5	108	76	1.566	37.5	20	50.5	83.3417	83.7783	79.3767	91.989	70.04	77.4465	56.6	156.6	84	73.133	80
88	21	M	1	85	29	95.5	65	1.714	35.1	6	48.7	65.8808	65.7682	67.3501	75.912	61.59	69.629	71.4	171.4	66	72.3586	70
89	30	M	1	87	31	98.5	70	1.67	36.5	16	51.5	69.814	70.0848	71.2978	80.6	73.37	69.7335	67	167	74	78.677	76
90	26	F	2	75	25.5	84	52	1.874	30.5	7	47.5	52.4984	52.3468	49.4747	91.421	45.5	59.6282	87.4	187.4	52	58.249	63
91	20	M	1	66	28.5	86	56	1.633	34.5	8	51.5	54.1234	54.0929	56.3154	70.784	64.125	46.1272	63.3	163.3	64	73.847	62
92	25	F	2	70.5	24.5	83.5	47	1.55	31.5	6	46.5	50.7929	50.5935	47.7756	71.775	44.52	44.616	55	155	48	55.44	48
93	23	F	2	79.5	32	100	60	1.565	33.2	12	47.5	61.7175	61.8788	58.9484	88.71	57.299	61.9429	56.5	156.5	78	72.402	69
94	21	F	2	78	27.5	103.8	59	1.533	36.5	9	46.5	63.0498	63.0182	59.6765	77.307	55.01	63.3353	53.3	153.3	60	62.32	56
95	20	M	1	78.5	30.5	96.5	70	1.67	37.5	6	54.5	66.0905	66.0251	67.7815	78.955	73.265	62.277	67	167	72	81.647	76
96	24	F	2	76.5	26.3	101.5	59	1.518	36	14	46.5	60.9679	61.0803	57.5734	73.917	55.199	60.317	51.8	151.8	55.2	59.3818	54
97	27	F	2	91.5	33	107.5	73	1.59	34	15	48.5	70.0263	70.2963	66.8361	92.21	61.365	73.1262	59	159	82	74.812	69
98	41	F	2	93.5	39	101.5	91	1.64	44.5	20	52.5	87.8583	88.4492	84.4186	107.81	86.06	70.7867	64	164	106	88.95	100
99	21	F	2	67.5	27	87.5	47	1.505	31.5	9	49	50.3011	50.2631	47.6365	74.72	50.345	45.1611	50.5	150.5	58	63.327	54
100	29	F	2	84.4	28	94.5	53	1.554	30.5	10	48.5	59.0076	59.0001	55.8616	79.516	50.02	58.4916	55.4	155.4	62	63.966	56
101	38	M	1	95.7	31.6	105.1	75	1.55	36.5	20	56.2	75.0145	75.422	76.2221	77.414	81.34	71.946	55	155	76.4	83.3914	66
102	28	F	2	91	33	105	65	1.585	35.5	20	44.5	71.718	72.1612	68.4407	91.94	61.79	70.671	58.5	158.5	82	71.375	69
103	19	M	1	68.5	25.5	87.5	60	1.618	31	6	50.5	49.4865	49.3111	51.5452	60.269	53.605	47.7771	61.8	161.8	52	65.539	53
104	32	M	1	76.5	26.5	91.5	54	1.577	30.5	5	50.5	53.8261	53.6268	55.7089	61.796	54.475	53.1637	57.7	157.7	56	66.175	58
105	52	M	1	90	31	98	68	1.755	35.5	9	54.5	70.1918	70.2191	71.6315	84.255	73.28	76.9954	75.5	175.5	74	78.293	72
106	23	M	1	81.5	31	96.5	61	1.615	33.9	15	48.5	63.2871	63.5265	65.1656	78.235	66.972	61.33	61.5	161.5	74	76.901	69
107	22	F	2	71	26	86.5	46	1.529	31.5	6	49.5	51.7964	51.6296	48.9026	73.866	48.6	46.4354	52.9	152.9	54	61.491	54
108	29	F	2	110	35	113.5	86	1.61	40	30	47.5	89.329	90.138	85.1956	97.59	76.075	84.9653	61	161	90	77.952	85
109	21	F	2	85.5	31	112.5	70	1.6	35.5	27	51.5	67.6511	68.2949	64.3942	88.45	68.72	75.7615	60	160	74	73.856	71
110	30	M	1	94.5	30.5	112.5	76	1.565	40.5	12	51.5	79.0721	79.1937	79.9379	74.44	74.945	74.8053	56.5	156.5	72	77.423	66
111	35	F	2	77	27.5	97.5	55	1.563	33	12	49.5	57.8792	57.9437	54.792	78.927	54.375	58.9594	56.3	156.3	60	62.936	59
112	25	F	2	83.5	27	100.5	56	1.559	31.5	13	48.5	59.3347	59.4099	56.0573	77.636	51.51	63.4178	55.9	155.9	58	62.382	56
113	37	F	2	87.5	30.5	112.5	75	1.654	41.5	9	51.5	76.4359	76.4676	72.6301	90.291	68.65	78.6001	65.4	165.4	72	70.67	75
114	28	F	2	81	29	104	66	1.487	34	21	44.5	62.1748	62.5741	59.0063	78.048	56.365	62.6131	48.7	148.7	66	62.911	62
115	25	F	2	72.5	25	87.5	51	1.58	30.5	6	49.5	50.8465	50.6534	47.871	74.47	46.35	49.8259	58	158	50	58.976	50
116	25	M	1	73.5	25	91	56	1.609	32.5	6	50.5	54.0431	53.8526	55.7566	58.237	54.21	52.5338	60.9	160.9	50	63.421	53
117	39	M	1	77	24.5	86	54	1.72	32.5	5	50.5	55.7788	55.5384	57.3107	61.365	52.975	59.9852	72	172	48	60.151	60
118	63	F	2	124	34	129	99	1.522	40.5	40	51.5	97.4106	98.5178	92.6105	90.688	83.21	98.9067	52.2	152.2	86	74.618	72
119	21	M	1	78.5	30	95.5	66	1.667	36.5	5	51.5	64.5341	64.4217	66.2483	77.181	67.57	61.7048	66.7	166.7	70	77.465	66
120	40	M	1	89.2	33.5	96	92	1.65	41.6	14	52.8	78.9697	79.2353	80.2459	87.965	83.461	69.2798	65	165	84	84.7134	72
121	18	F	2	80	27	94.5	56	1.56	34.5	12	49.5	61.3066	61.3588	57.9508	77.69	55.79	57.3048	56	156	58	64.139	56
122	22	F	2	74.5	24	90.5	50	1.492	33.5	5	44.5	55.4429	55.1969	52.0832	67.568	44.43	49.4173	49.2	149.2	46	53.129	44
123	58	F	2	88.5	26	96.5	62	1.617	33	11	50.5	63.6509	63.6321	59.9807	78.618	53.375	64.0495	61.7	161.7	54	57.529	61
124	47	F	2	96.5	34	110.5	85	1.744	38.5	11	58.5	79.2521	79.4107	75.6469	102.676	75.16	83.5008	74.4	174.4	86	82.528	82
125	35	F	2	88.5	29.5	110.5	66	1.51	37.5	19	47.5	71.2557	71.5948	67.5997	80.365	63.11	71.4168	51	151	68	65.516	63
126	50	F	2	86.5	27	95.5	56	1.635	28.5	19	48.5	57.0805	57.3489	53.9005	81.74	50.1	63.293	63.5	163.5	58	59.057	62
127	35	F	2	68.5	23	88.5	51	1.715	31.5	5	59.5	48.9425	48.6787	45.8592	77.46	53.96	54.8334	71.5	171.5	42	61.674	52
128	26	F	2	63.5	24.5	88.5	46	1.605	30.5	6	44.5	45.5247	45.3331	42.8463	74.745	41.51	48.7501	60.5	160.5	48	53.655	52
129	39	F	2	85	26	101.5	60	1.684	33.5	11	48.5	62.3328	62.3199	58.7612	82.236	52.27	69.8075	68.4	168.4	54	58.404	58
130	19	M	1	66.5	24.8	85.5	54	1.715	33	4	52.5	50.6527	50.4008	52.5799	62.137	55.934	51.2465	71.5	171.5	49.2	65.6394	60
131	21	F	2	96.5	33.5	116.5	84	1.645	39.5	21	52.5	80.3277	80.8162	76.6041	96.255	74.72	84.5043	64.5	164.5	84	79.972	86
132	29	M	1	75.5	35	88.5	56	1.584	29.5	10	49.5	56.0323	56.1906	58.8326	90.062	68.89	51.6229	58.4	158.4	90	86.997	78
133	28	F	2	101.5	32	120.5	85	1.51	41.5	23	45.5	85.0615	85.5815	80.8621	85.74	70.5	84.0018	51	151	78	70.085	72
134	38	F	2	82.5	27.5	92.5	51	1.5	30	11	7.5	57.0365	57.0534	53.9511	75.525	13.625	54.0135	50	150	60	27.845	52
135	32	M	1	92.1	34	100	92	1.65	42.3	15	53.1	81.7687	82.0766	82.9318	89.61	85.73	73.1243	65	165	86	87.3978	72
136	49	M	1	79	23	86.5	51	1.8	29.5	6	56.5	52.2388	51.9902	53.7638	59.87	54.77	66.554	80	180	42	60.517	58
137	22	F	2	75.5	25	93	55	1.715	34.4	10	48.5	57.6727	57.6188	54.3061	81.76	52.033	60.8704	71.5	171.5	50	58.549	59
138	26	M	1	77	31	91.5	60	1.722	35.5	6	50.5	62.852	62.7958	64.7896	82.836	67.53	62.2613	72.2	172.2	74	78.325	70
139	36	M	1	79	27	93	55	1.652	31.5	10	48.5	56.794	56.7738	58.5578	66.666	55.85	60.2168	65.2	165.2	58	64.997	58
140	20	M	1	89.5	27	104	78	1.76	38.5	12	54.5	71.9343	71.9812	72.8004	71.31	70.41	79.2551	76	176	58	72.869	63
141	27	M	1	88.5	30.5	98.5	84	1.753	38	10	56.5	72.3945	72.4517	73.6671	82.524	77.555	75.8939	75.3	175.3	72	82.495	72
142	60	M	1	92	30.5	98.5	69	1.65	36.5	9	55.5	72.3966	72.412	73.6413	78.095	74.555	72.4578	65	165	72	76.815	72
143	23	F	2	90	33.5	100	74	1.6	35.5	17	52.5	71.3938	71.7478	68.2023	93.825	68.04	66.774	60	160	84	79.706	85
144	39	F	2	120	35.5	112	93	1.55	37	25	51.5	91.2674	91.898	87.0109	95.425	74.235	84.5295	55	155	92	80.984	85
145	33	F	2	89.5	32.5	98.5	77	1.622	37.5	10	51.5	73.2627	73.3619	69.8537	92.863	65.93	66.2492	62.2	162.2	80	75.434	73
146	28	F	2	92.5	31.5	109	74	1.565	38.5	25	51.5	75.7917	76.375	72.1019	87.635	72.22	73.6919	56.5	156.5	76	73.983	69
147	19	F	2	60.1	22.3	72.1	48	1.67	33.1	7	47.2	45.9689	45.7723	43.0274	73.525	45.405	36.5692	67	167	39.2	52.161	47
148	30	M	1	93.5	31.5	103.5	81	1.641	41	11	54.5	79.6463	79.7586	80.6101	80.998	80.275	75.0549	64.1	164.1	76	82.715	72
149	24	M	1	78	28	98	70	1.67	35.5	6	54.5	61.9742	61.85	63.5882	70.73	66.98	62.4725	67	167	62	74.801	66
150	53	M	1	76.5	22	88.5	53	1.725	29	3	53.5	49.6885	49.3185	51.2496	53.355	47.96	60.8729	72.5	172.5	38	54.649	54
151	42	F	2	66.5	23.5	83.5	49	1.673	29.5	5	53.5	45.4217	45.1678	42.6041	76.267	46.69	48.3012	67.3	167.3	44	56.845	55
152	52	F	2	88.5	31.5	111.5	71	1.63	36	25	52.5	70.2433	70.8272	66.8837	91.145	69.915	77.1164	63	163	76	71.617	73
153	25	F	2	57	21.9	80	37	1.48	28.5	5	46.5	37.9727	37.6946	35.4376	62.405	37.762	34.4654	48	148	37.6	49.9384	39
154	63	F	2	103	32	107.5	76	1.53	39.5	25	49.5	83.2764	83.8581	79.1612	86.82	72.24	74.4319	53	153	78	68.734	72
155	32	F	2	98	36.5	116	90	1.6	40.5	25	51.5	83.933	84.6236	80.3664	100.275	79.66	82.75	60	160	96	84.031	85
156	21	F	2	87.5	33	108.5	69	1.569	36.5	21	48.5	71.0579	71.5419	67.8439	91.076	66.94	71.8111	56.9	156.9	82	75.61	69
157	42	F	2	106	31.5	111.1	79	1.542	39	25	47.5	84.0718	84.6372	79.8296	86.393	69.375	78.9029	54.2	154.2	76	68.817	65
158	31	F	2	91.5	29.5	97.5	65	1.53	34.5	20	47.5	69.0015	69.3643	65.443	81.445	59.7	62.3344	53	153	68	66.048	63
159	32	F	2	99.5	34	142	107	1.626	43.5	30	48.5	87.5259	88.3344	83.4518	96.304	80.41	106.027	62.6	162.6	86	76.263	86
160	42	F	2	76.5	23.2	89	49	1.7	31	11	49.5	52.8975	52.8293	49.5621	77.08	47.221	57.2435	70	170	42.8	52.9062	58
161	28	F	2	70.5	23.5	82.5	52	1.81	31	6	53.5	49.6541	49.4315	46.5771	83.665	48.995	54.3178	81	181	44	58.707	63
162	24	M	1	91.5	32.5	103.5	61	1.507	38.5	19	50.5	75.7079	76.1114	77.0204	78.526	77.875	65.4402	50.7	150.7	80	82.375	71
163	53	F	2	104.5	28.5	130	89	1.66	38.5	10	54.5	81.1245	81.1159	76.6898	86.315	65.89	98.9983	66	166	64	66.788	64
164	21	F	2	95	31	107.5	79	1.6	36.5	15	47.5	74.3308	74.5565	70.6393	88.45	61.71	74.669	60	160	74	70.552	71
165	25	F	2	71	23.3	87.5	47	1.71	30.5	10	46.5	49.1822	49.0891	46.1025	77.835	43.674	54.6073	71	171	43.2	52.9008	58
166	21	M	1	75	29.5	88.5	59	1.81	32.5	7	52.5	57.0536	56.9948	59.1375	81.685	64.685	64.7984	81	181	68	77.139	77
167	31	F	2	94.5	31	116	80	1.53	40.5	20	48.5	79.3125	79.7164	75.3569	84.67	69.66	78.7754	53	153	74	70.048	63
168	37	F	2	94	28.5	104.5	63	1.47	35.5	20	48.5	71.2482	71.5873	67.4281	76.055	60.86	66.5671	47	147	64	63.96	57
169	19	F	2	68.5	22.5	88.5	43	1.61	31.5	7	45.5	48.7021	48.495	45.5712	70.715	42.09	50.5778	61	161	40	51.18	45
170	26	F	2	73.5	21.5	90	50	1.666	32	8	51.5	51.7023	51.5009	48.2494	71.589	47.365	55.7265	66.6	166.6	36	53.089	47
171	39	F	2	97.5	33.5	111.5	76	1.56	37	26	52.5	77.6023	78.2539	74.0174	91.665	73.545	77.2043	56	156	84	77.578	74
172	24	F	2	86.5	29.5	106.5	66	1.547	35.5	25	49.5	67.4945	68.0358	64.0567	82.363	64.71	68.9224	54.7	154.7	68	68.631	65
173	21	F	2	81.5	27	109.5	65	1.56	38.5	19	51.5	67.4175	67.7129	63.721	77.69	65.41	70.3323	56	156	58	65.392	56
174	27	F	2	99	23.5	100.5	66	1.47	34.5	30	46.5	70.3512	70.9093	65.9348	65.305	56.95	64.8481	47	147	44	53.058	44
175	27	F	2	64.5	24.5	85.5	48	1.66	34	7	47.5	50.6953	50.5432	47.7308	77.715	48.965	48.7963	66	166	48	56	55
176	36	F	2	70.2	33.3	97.7	81	1.55	36.9	20	51.5	61.961	62.4427	59.4097	90.695	69.952	56.3897	55	155	83.2	76.7278	74
177	25	F	2	72	19.5	81	46	1.59	26.5	7	46.5	42.6558	42.3672	39.4596	63.185	33.67	44.6347	59	159	28	44.86	43
178	52	M	1	100.5	31	103.5	75	1.55	37	25	51.5	78.0941	78.6521	79.0255	75.44	77.19	75.0868	55	155	74	75.509	66
179	31	F	2	78	28.5	91.5	55	1.465	34.5	12	48.5	60.8986	60.9869	57.762	75.785	56.39	50.2965	46.5	146.5	64	64.758	57
180	50	M	1	98.5	31.5	105	82	1.745	34	15	52.3	73.2573	73.4842	74.5252	85.47	72.343	85.8116	74.5	174.5	76	77.7934	72
181	47	F	2	96.5	32.5	100.5	68	1.45	34	15	47.5	72.6089	72.8608	69.1796	83.575	60.005	63.225	45	145	80	70.268	65
182	42	F	2	109.5	33.5	123	96	1.635	39.5	30	46.5	87.6675	88.4429	83.446	95.715	73.1	93.758	63.5	163.5	84	72.223	86
183	25	M	1	89.5	29.5	102.5	78	1.61	38.5	16	54.5	73.1363	73.3743	74.2401	73.085	76.215	69.6619	61	161	68	78.419	61
184	73	M	1	73.2	33.2	91	80	1.672	35.2	15	51.5	61.3695	61.6719	63.6831	87.924	75.532	56.0805	67.2	167.2	82.8	78.0026	76
185	29	M	1	71.2	28.1	84.9	80	1.725	33.5	12	49.9	55.551	55.6379	57.5766	73.424	62.077	55.3012	72.5	172.5	62.4	70.063	70
186	48	F	2	108	34	114	84	1.515	39.5	25	48.5	87.061	87.6801	82.9445	90.31	73.33	80.8829	51.5	151.5	86	74.135	72
187	41	M	1	96.5	32.5	109	84	1.75	36	25	58.5	75.2409	75.8358	76.5389	88.975	86.925	86.1098	75	175	80	87.351	85
188	53	F	2	103.5	35	136	92	1.605	35.7	23	51.5	80.0003	80.5725	76.4203	97.32	71.294	101.46	60.5	160.5	90	78.064	85
189	22	M	1	83.5	30.5	103	80	1.775	39.5	14	58.5	71.5455	71.7483	72.9034	83.47	82.825	75.0536	77.5	177.5	72	85.071	76
190	26	M	1	67	22.5	88.5	51	1.71	30	7	53.5	45.8812	45.6732	47.7829	54.355	51.285	52.5149	71	171	40	59.791	52
191	24	M	1	90.5	29	105	57	1.77	33	15	45.4	66.2225	66.4031	67.6299	78.32	59.034	81.0325	77	177	66	68.8642	72
192	33	M	1	72.5	30	99.1	72	1.548	35.2	12	51.5	59.4357	59.5664	61.4718	72.064	68.886	51.2619	54.8	154.8	70	75.737	66
193	26	F	2	81.3	23	90.9	40	1.58	30.5	7	45.1	54.8534	54.6375	51.3506	70.17	40.962	55.5283	58	158	42	50.9766	50
194	26	M	1	73.5	26.5	92.5	72	1.61	32.5	12	53.5	54.7643	54.8105	56.6204	63.215	62.505	53.1819	61	161	56	69.823	53
195	23	M	1	77.5	29	96.5	72	1.545	35	13	43.5	61.5147	61.6497	63.2783	68.645	58.05	53.9876	54.5	154.5	66	67.245	58
196	25	M	1	74.5	25	90.5	52	1.715	33.3	12	53.5	55.6605	55.6736	57.279	62.795	60.694	59.4865	71.5	171.5	50	66.205	60
197	46	M	1	102.5	28.5	105.5	80	1.71	38	12	52.5	79.3373	79.3983	79.8835	74.095	70.195	87.0464	71	171	64	71.031	67
198	27	M	1	75.5	27	91.5	60	1.81	33.5	9	53.5	57.4499	57.4047	59.2062	73.46	63.24	66.3669	81	181	58	70.933	67
199	23	M	1	61.5	24	72	43	1.575	34.5	7	48.1	49.4191	49.2611	51.3554	53.485	52.026	33.6246	57.5	157.5	46	58.9738	48
200	33	M	1	80	29	93	55	1.778	56.5	10	38.5	91.2202	91.293	91.3659	78.664	72.21	68.5662	77.8	177.8	66	61.165	76
201	23	M	1	74.5	27	88	50	1.7	32.5	8	52.5	55.5693	55.4896	57.4347	68.73	60.73	57.606	70	170	58	70.581	59
202	22	M	1	70	27.5	87.5	55	1.755	32.5	7	52.5	53.269	53.1728	55.3543	72.74	61.225	57.1794	75.5	175.5	60	71.979	63
203	26	F	2	75.2	23	85.5	47	1.61	32.5	7	48.5	54.0413	53.8379	50.6306	71.79	46.46	50.2473	61	161	42	53.785	52
204	39	M	1	70	24	83	45	1.59	29	6	47.5	46.9802	46.7654	48.9804	54.13	45.57	45.5097	59	159	46	56.113	53
205	24	M	1	84.5	31.5	101.5	72	1.65	36.4	12	51.5	68.5113	68.6609	70.1455	81.385	72.657	67.7463	65	165	76	80.795	72
206	35	M	1	72.5	23.5	82.5	53	1.787	31	6	56.5	50.7833	50.5579	52.4986	60.956	57.105	59.103	78.7	178.7	44	63.787	58
207	30	M	1	82.5	26.4	93.1	61	1.54	29.2	13	41.5	55.4548	55.5135	57.1904	59.876	45.548	56.2796	54	154	55.6	57.8602	58
208	23	F	2	60.5	22	79.5	44	1.703	29	9	51.5	40.6549	40.5107	37.9598	74.662	44.445	44.2231	70.3	170.3	38	54.546	50
209	29	F	2	73.5	23.5	85.5	43	1.62	26.5	10	46.5	45.4259	45.3257	42.5526	73.405	38.79	50.1001	62	162	44	52.792	52
210	30	M	1	63.5	29.5	87.5	60	1.868	32.5	11	53.5	50.5607	50.6536	53.0851	84.179	67.325	58.8609	86.8	186.8	68	76.771	84
211	33	F	2	68.5	23	85.5	43	1.605	30.5	10	46.5	47.6265	47.5302	44.6139	71.52	43.38	47.8671	60.5	160.5	42	51.202	52
212	24	F	2	72.5	24.5	89.5	51	1.704	31.5	10	50.5	51.9221	51.8555	48.8282	80.091	49.6	56.5236	70.4	170.4	48	58.877	58
213	36	M	1	86.5	31.5	93.5	84	1.779	45.5	9	55.5	81.6161	81.6794	82.5294	86.932	85.105	73.9248	77.9	177.9	76	82.779	76
214	22	F	2	52.5	21.5	82.7	44	1.575	30	6	48.5	37.2137	36.9699	34.7067	66.675	41.415	39.1104	57.5	157.5	36	51.143	43
215	35	M	1	95	32.5	101.5	76	1.689	38	16	51.5	77.026	77.3219	78.2398	86.352	77.435	78.3301	68.9	168.9	80	81.719	78
216	26	M	1	101.5	23.5	106.5	81	1.61	38.5	25	52.5	77.0267	77.4198	77.1003	53.345	66.845	80.6499	61	161	44	61.371	53
217	60	M	1	97	29.6	100	71	1.565	35.5	21	52.5	73.4709	73.8641	74.5093	71.479	72.978	71.8678	56.5	156.5	68.4	71.7738	66
218	62	M	1	88.5	27.5	105.5	79	1.767	40.5	12	56.5	74.2421	74.3055	75.0524	73.256	75.555	79.4783	76.7	176.7	60	69.931	63
219	75	M	1	72.5	22.4	82.5	44	1.63	26	7	54.5	43.6744	43.4485	45.6391	50.586	48.352	49.6776	63	163	39.6	53.4122	47
220	32	M	1	75	22	89	53	1.71	29.5	6	54.5	49.4996	49.2344	51.0827	52.71	50.72	58.9909	71	171	38	58.601	52
221	71	M	1	81.5	33.5	90.9	75	1.55	35.4	15	49.5	66.4631	66.761	68.4732	83.665	73.927	55.2326	55	155	84	77.187	66
222	37	M	1	108	36	118.5	100	1.69	46	19	54.5	96.5766	97.0497	97.059	97.91	95.92	95.2592	69	169	94	92.993	91
223	40	M	1	82.1	25.4	92.5	87	1.757	35.5	15	53.4	63.039	63.1564	64.2487	65.917	64.536	68.758	75.7	175.7	51.6	64.9554	63
224	27	M	1	88.5	31.5	105.5	75	1.64	39.5	10	57.5	74.8493	74.9317	76.1108	80.955	81.915	71.8539	64	164	76	85.931	72
225	42	M	1	92	32	101	69	1.625	36	20	52.5	72.4598	72.8804	73.8826	81.955	77.25	71.9369	62.5	162.5	78	80.385	72
226	18	M	1	71.5	23.5	79.5	44	1.552	28.4	4	51.5	46.7971	46.5001	48.7348	50.851	48.017	43.0338	55.2	155.2	44	61.595	44
227	27	M	1	71.5	23.5	81.5	43	1.64	27	8	52.5	44.9547	44.7905	46.9915	54.635	49.285	49.1009	64	164	44	61.227	54
228	27	M	1	75.9	23.5	89.9	51	1.73	29.7	7	54.4	50.9921	50.7933	52.6693	58.505	53.765	61.2509	73	173	44	62.9902	54
229	41	M	1	109	34	111	90	1.765	38.5	19	52.1	86.3096	86.7219	87.0945	94.555	82.326	97.6068	76.5	176.5	86	85.1738	85
230	33	M	1	99.5	33.5	116.5	94	1.68	41	16	52.8	83.9955	84.3133	84.9197	89.255	83.613	87.2023	68	168	84	85.7214	76
231	35	M	1	98	34	118.5	91	1.67	41.8	15	53	84.4418	84.7405	85.4144	90.47	85.124	86.2085	67	167	86	86.873	76
232	61	M	1	89.6	27.1	104.7	78	1.97	38.6	13	54.3	72.1704	72.2535	73.0351	80.669	70.819	92.2154	97	197	58.4	67.0302	73
233	38	M	1	100	36.2	121	110	1.62	40	25	52.5	84.26	84.9401	85.4926	95.558	90.286	85.7567	62	162	94.8	91.4946	78
234	29	M	1	109	36	117	100	1.69	44	18	54	94.5092	94.943	95.0949	97.91	93.01	95.4562	69	169	94	93.681	91
235	30	M	1	101.1	33.8	113.2	95	1.67	39.8	17	53.5	83.4639	83.8176	84.4403	89.812	84.138	86.5644	67	167	85.2	87.5554	76
236	39	M	1	109	34.6	116.3	98	1.68	45.2	20	55	95.4153	95.8882	95.7829	92.874	93.664	94.5814	68	168	88.4	89.6578	76
237	53	M	1	90.1	33.3	90.9	115	1.85	37.2	20	53.2	73.5913	74.0458	75.1255	95.907	81.487	79.9941	85	185	83.2	82.711	91
238	49	M	1	96.2	32	113.4	75	1.58	38.9	13	52.7	78.6475	78.8307	79.7041	80.02	77.734	77.3931	58	158	78	79.5626	66
239	36	M	1	103.7	25.2	108.9	88	1.69	40.1	25	53.5	81.1918	81.6227	81.2295	62.378	72.514	88.1205	69	169	50.8	65.1226	59
240	31	M	1	94.6	30.7	113.6	75	1.564	40.6	13	51.4	79.3563	79.5163	80.2302	75.055	75.643	75.2549	56.4	156.4	72.8	77.6878	66
